# Supplementary material for: Bubble Melt Electrospinning for Production of Polymer Microfibers
Source: Polymers (Basel). 2018 Nov 10;10(11):1246. doi: 10.3390/polym10111246 (PMC6401807; doi:10.3390/polym10111246)
Supplement: Supplementary file 1 [file polymers-10-01246-s001.zip]

Archive with 3 entries (3 files):
- 1541812991610.mp4
- 1541813002172.mp4
- Supporting Information.pdf
